# Supplementary material for: One byte at a time: evidencing the quality of clinical service next-generation sequencing for germline and somatic variants
Source: Eur J Hum Genet. 2019 Sep 30;28(2):202–12. doi: 10.1038/s41431-019-0515-1 (PMC6974611; doi:10.1038/s41431-019-0515-1)
Supplement: Supplementary file 2 — Supplementary Table 1: Capture kits used by participants [file 41431_2019_515_MOESM2_ESM.xlsx]

## Sheet: Sheet1
Capture Kit	2015	2016	2017
Agilent	48	72	95
CAN	1	-
CMD NGS Panel	-	1
Connective Tissue Disorder	1	-
HaloPlex Cancer			3
HaloPlex Custom Kit	11	18	12
HaloPlex Noonan Syndrome	-	2
QXT and SureSelect custom kit	5	10
SureSelect (other)	3	2	7
SureSelect Clinical Research Exome	1	5	4
SureSelect Focused Exome	-	1	4
SureSelect Human All Exon V4	2	-
SureSelect Human All Exon V5	5	6	12
SureSelect Human All Exon V6	1	5	9
SureSelect Inherited Disease	1	1	1
SureSelect Target Enrichment Custom	1	1
SureSelect TruRisk 1.2	-	2	2
SureSelect XT Custom Enrichment	16	18	41
Devyser			3
DEVYSER BRCA NGS			2
DEVYSER CFTR NGS			1
Diatech Pharmacogenetics			3
Fluidigm	5	3	2
Illumina	59	126	141
Nextera Rapid Capture Custom Enrichment kit	5	16
Nextera Rapid Capture Exome	-	6	32
Nextera XT	3	4
Other	4		4
Skeletal dysplasia	-	1
TruSeq Amplicon - BRCA	1	-
TruSeq Amplicon - Cancer Panel	2	-
TruSeq Custom Amplicon	5	10	4
Truseq DNA PCR Free (350bp)	1	4	11
TruSeq Exome	-	1
TruSeq Nano DNA	1	8	5
TruSight Cancer	22	24	28
TruSight Cardio	1	6	5
TruSight Custom	-	2	4
TruSight Exome	-	1
TruSight Inherited Disease	1	2	2
TruSight One Sequencing Panel	10	29	38
Trusight Tumor 15		5	4
TruSight Tumor 26	3	6	4
Integrated DNA Technologies			3
xGen Exome Research Panel v1.0			2
xGen Lockdown			1
Other			2
Kapa Biosystems	-	4	17
Life Technologies	50	101	90
Ion AmpliSeq™ BRCA1 and BRCA2 Panel	9	18	7
Ion AmpliSeq™ Library Kit	13	28	36
Ion AmpliSeq™ Cancer Hotspot Panel v2	9	8	6
Ion AmpliSeq™ CFTR Panel	2	4	1
Ion AmpliSeq™Colon and Lung Cancer Research v2	2	3
Ion AmpliSeq™ Inherited Disease Panel	2	1
Ion AmpliSeq™ Comprehensive Cancer Panel	-	2	1
Ion AmpliSeq™ Colon and Lung Cancer panel	1	1	5
Ion AmpliSeq™ Noonan Research Panel	1	1
Ion Ampliseq™ Exome	-	2	6
Ion AmpliSeq Custom CMT and associated neuropathies panel	-	1
Ion AmpliSeq 2.0 Library Kit	-	2
Ion AmpliSeq Custom	6	11	3
Oncomine BRCA Research Assay			8
Oncomine Solid Tumour DNA	3	4	3
Oncomine Focus Assay	-	6	6
Other	2	9	8
Multiplicom	21	40	28
BRCA MASTR Dx	11	10	4
ADH MASTR v2	2	2	1
ALPORT MASTR	-	1
BRCA Hereditary Cancer MASTR Plus	3	6	11
BRCA Tumor MASTR Plus	-	10	6
CFTR MASTR Dx	2	2	1
FAP MASTR	1		1
HNPCC MASTR Plus	1	1	1
In-house amplicon	-	2
MARFAN MASTR	-	-	1
MODY MASTR	1	-	1
PED MASTR Plus	-	1
SDH_MASTR	-	2
SOMATIC 1 MASTR v2	-	2
TUB_MASTR	-	1	1
New England Biolabs	-	2	2
NEBNext Ultra	-	1	2
Nimblegen	19	32	51
SeqCap EZ Choice	13	24	33
SeqCap EZ MedExome	-	5	12
SeqCap EZ Human Exome Library v3.0	1	-
Unkown Kit	1	1	4
SeqCap EZ Developer	1	-	1
SeqCap EZ Exome Plus	-	1	1
SeqCap EZ Comprehensive Cancer	1	-
qCancerRiskExpanded	1	-
Qiagen	3	12	19
GeneRead	-	5	6
Human BRCA1 and BRCA2 Panel	2	3	7
Human Clinically Relevant Tumor Panel	1	4	2
Other			1
QIAseq Human BRCA1 and BRCA2 Plus Panel			3
QIAseq Targeted DNA Panels			2
Other (including in-house design)	13	18	23
